# Supplementary material for: The Fabrication of Amino Acid Incorporated Nanoflowers with Intrinsic Peroxidase-like Activity and Its Application for Efficiently Determining Glutathione with TMB Radical Cation as Indicator
Source: Micromachines (Basel). 2021 Sep 12;12(9):1099. doi: 10.3390/mi12091099 (PMC8467630; doi:10.3390/mi12091099)
Supplement: Supplementary file 1 [file micromachines-12-01099-s001.zip]

Archive with 1 entries (1 files):
- micromachines-1351030-supplementary.pdf
